# Supplementary material for: Identification of Penexanthone A as a Novel Chemosensitizer to Induce Ferroptosis by Targeting Nrf2 in Human Colorectal Cancer Cells
Source: Mar Drugs. 2024 Aug 6;22(8):357. doi: 10.3390/md22080357 (PMC11355289; doi:10.3390/md22080357)
Supplement: Supplementary file 1 [file marinedrugs-22-00357-s001.zip]

Archive with 2 entries (2 files):
- SupplementaryMaterials_marinedrugs-3116505.pdf
- uncut gel blots_marinedrugs-3116505.pdf
